# Supplementary material for: Condensed Tannins in Drinking Water for Broilers and Their Effects on Intestinal Micrometry, Performance, and Fatty Acid Profile in Meat
Source: Vet Sci. 2025 Nov 27;12(12):1125. doi: 10.3390/vetsci12121125 (PMC12737662; doi:10.3390/vetsci12121125)
Supplement: Supplementary file 1 [file vetsci-12-01125-s001.zip]

Archive with 1 entries (1 files):
- vetsci-3953637-supplementary.pdf
